# Supplementary material for: Cytoprotective Activity of Newly Synthesized 3-(Arylmethylamino)-6-Methyl-4-Phenylpyridin-2(1H)-Ones Derivatives
Source: Molecules. 2022 Aug 23;27(17):5362. doi: 10.3390/molecules27175362 (PMC9458246; doi:10.3390/molecules27175362)
Supplement: Supplementary file 1 [file molecules-27-05362-s001.zip]

Archive with 1 entries (1 files):
- molecules-1874577-supplementary.pdf
